# Supplementary material for: Biology of Eumacronychia Townsend, with a redescription of E.persolla Reinhard, 1965 (Diptera, Sarcophagidae)
Source: Zookeys. 2018 Sep 3;(783):55–65. doi: 10.3897/zookeys.783.28057 (PMC6160793; doi:10.3897/zookeys.783.28057)
Supplement: XML Treatment for Eumacronychia persolla [file zookeys.783.28057-treatment1.xml]

<!DOCTYPE tp:taxon-treatment
  PUBLIC "-//TaxonX//DTD Taxonomic Treatment Publishing DTD v0 20100105//EN" "tax-treatment-NSO.dtd">
<tp:taxon-treatment xmlns:tp="http://www.plazi.org/taxpub"><tp:treatment-meta><kwd-group><label>Taxon classification</label><kwd><named-content xmlns:xlink="http://www.w3.org/1999/xlink" content-type="kingdom">Animalia</named-content></kwd><kwd><named-content xmlns:xlink="http://www.w3.org/1999/xlink" content-type="order">Diptera</named-content></kwd><kwd><named-content xmlns:xlink="http://www.w3.org/1999/xlink" content-type="family">Sarcophagidae</named-content></kwd></kwd-group><mixed-citation publication-type="journal"><person-group><name><surname>Xu</surname><given-names>Wen-tian</given-names></name><name><surname>Zhang</surname><given-names>Dong</given-names></name><name><surname>Pape</surname><given-names>Thomas</given-names></name></person-group><article-title>Biology of <italic><tp:taxon-name><tp:taxon-name-part taxon-name-part-type="genus" reg="Eumacronychia">Eumacronychia</tp:taxon-name-part></tp:taxon-name></italic> Townsend, with a redescription of <italic><tp:taxon-name><tp:taxon-name-part taxon-name-part-type="genus" reg="Eumacronychia">E.</tp:taxon-name-part><tp:taxon-name-part taxon-name-part-type="species" reg="persolla">persolla</tp:taxon-name-part></tp:taxon-name></italic> Reinhard, 1965 (<tp:taxon-name><tp:taxon-name-part taxon-name-part-type="order">Diptera</tp:taxon-name-part></tp:taxon-name>, <tp:taxon-name><tp:taxon-name-part taxon-name-part-type="family">Sarcophagidae</tp:taxon-name-part></tp:taxon-name>)</article-title><source>Zookeys</source><day>3</day><month>9</month><year>2018</year><volume>2018</volume><issue>783</issue><fpage>55</fpage><lpage>65</lpage><pub-id pub-id-type="doi">10.3897/zookeys.783.28057</pub-id></mixed-citation></tp:treatment-meta><tp:nomenclature><tp:taxon-name>
            <tp:taxon-name-part taxon-name-part-type="genus" reg="Eumacronychia">Eumacronychia</tp:taxon-name-part>
            <tp:taxon-name-part taxon-name-part-type="species" reg="persolla">persolla</tp:taxon-name-part>
          </tp:taxon-name><tp:taxon-authority>(Reinhard, 1965)</tp:taxon-authority><xref ref-type="fig" rid="F1">Figs 1</xref><xref ref-type="fig" rid="F2">, 2</xref><xref ref-type="fig" rid="F3">, 3</xref><xref ref-type="fig" rid="F4">, 4</xref><tp:nomenclature-citation-list><tp:nomenclature-citation><tp:taxon-name>
                <tp:taxon-name-part taxon-name-part-type="genus" reg="Eumacronychia">Eumacronychia</tp:taxon-name-part>
                <tp:taxon-name-part taxon-name-part-type="species" reg="persolla">persolla</tp:taxon-name-part>
              </tp:taxon-name><comment>Reinhard, 1965: 349. Type locality: USA, California, Contra Costa County, Antioch. HT ♂, <named-content xmlns:xlink="http://www.w3.org/1999/xlink" content-type="dwc:institutional_code" xlink:type="simple">CAS</named-content>.</comment></tp:nomenclature-citation><tp:nomenclature-citation><tp:taxon-name>
                <tp:taxon-name-part taxon-name-part-type="genus" reg="Eumacronychia">E.</tp:taxon-name-part>
                <tp:taxon-name-part taxon-name-part-type="species" reg="personella">personella</tp:taxon-name-part>
              </tp:taxon-name><comment>: <xref ref-type="bibr" rid="B8">Lopes (1969</xref>: 3), incorrect subsequent spelling of <tp:taxon-name><tp:taxon-name-part taxon-name-part-type="genus" reg="Eumacronychia"/><tp:taxon-name-part taxon-name-part-type="species" reg="persolla">persolla</tp:taxon-name-part></tp:taxon-name> Reinhard, 1965.</comment></tp:nomenclature-citation><tp:nomenclature-citation><tp:taxon-name>
                <tp:taxon-name-part taxon-name-part-type="genus" reg="Eumacronychia">E.</tp:taxon-name-part>
                <tp:taxon-name-part taxon-name-part-type="species" reg="persola">persola</tp:taxon-name-part>
              </tp:taxon-name><comment>: <xref ref-type="bibr" rid="B9">Lopes (1982</xref>: 427), incorrect subsequent spelling of <tp:taxon-name><tp:taxon-name-part taxon-name-part-type="genus" reg="Eumacronychia"/><tp:taxon-name-part taxon-name-part-type="species" reg="persolla">persolla</tp:taxon-name-part></tp:taxon-name> Reinhard, 1965.</comment></tp:nomenclature-citation></tp:nomenclature-citation-list></tp:nomenclature><tp:treatment-sec sec-type="redescription" id="SECID0ERHAE"><title>Redescription.</title><p>Male (Figs <xref ref-type="fig" rid="F1">1</xref>, <xref ref-type="fig" rid="F3">3</xref>, <xref ref-type="fig" rid="F4">4</xref>). Body length 8.0 mm (Fig. <xref ref-type="fig" rid="F1">1A</xref>). Head almost entirely yellowish, including gena, postgena, occipital bridge and median occipital sclerite. Occiput greyish black. Eyes bare. Fronto-orbital and parafacial plates with whitish or silvery grey pollinosity, parafacial about 1.5 × as broad as fronto-orbital plate at its narrowest point, bare or with some very small, black setulae forming an ill-defined brown colour antero-ventrally (i.e., along lower margin close to genal groove). Frontal vitta reddish yellow, wide, about 1.8 × as wide as fronto-orbital plate in median part, sparsely pollinose in upper part. Frons at vertex 0.3 × head width, with rows of 10 or 11 frontal setae. Outer vertical seta well differentiated from postocular setae. Inner vertical seta strong and more than 2.0 × as long as outer vertical seta. Two proclinate and one reclinate fronto-orbital setae. Fronto-orbital plate otherwise with only a few setulae at vertex. One pair of strong ocellar setae directed antero-laterally. Gena silvery pollinose on pale ground colour, with sparse and short black setae, 0.3 × eye height in lateral view. Antenna orange (postpedicel may be dirty orange). Arista entirely brown or with third aristomere orange in proximal part (up to 0.4 of length), 1.4 × as long as postpedicel, thickened in proximal half, with micropubescence (most distinct just distal to middle). Postpedicel about as long as palpus. Vibrissa well developed, with a few supravibrissal setulae. Proboscis brown. Palpus orange or dark yellowish.</p><fig id="F1" position="float" orientation="portrait"><label>Figure 1.</label><caption><p><italic><tp:taxon-name><tp:taxon-name-part taxon-name-part-type="genus" reg="Eumacronychia">Eumacronychia</tp:taxon-name-part><tp:taxon-name-part taxon-name-part-type="species" reg="persolla">persolla</tp:taxon-name-part></tp:taxon-name></italic> Reinhard, 1965. ♂ from California, Imperial County, Algodones Dunes (<abbrev xmlns:xlink="http://www.w3.org/1999/xlink" content-type="institution" xlink:title="Natural History Museum of Denmark, Copenhagen, Denmark" id="ABBRID0E1IAE" xlink:type="simple">NHMD</abbrev>). <bold>A</bold> Habitus, lateral view <bold>B</bold> Head, lateral view <bold>C</bold> Abdomen, dorsal view <bold>D</bold> Head, anterior view. Scale bars: <bold>A, C</bold> = 2.0 mm; <bold>B, D</bold> = 1.0 mm.</p></caption><graphic xmlns:xlink="http://www.w3.org/1999/xlink" xlink:href="zookeys-783-055-g001.jpg" position="float" orientation="portrait" xlink:type="simple" id="oo_226298.jpg"/></fig><p>Thorax black in ground colour; scutum with grey pollinosity and with three black dorsal vittae. Chaetotaxy: acrostichals 0+1, dorsocentrals 2+3, intra-alars 0, supra-alars <!--PageBreak-->2, postalars 2, postpronotals 2, notopleurals 2; scutellum with two pairs of lateral, one pair of discal, and one pair of apical setae. Wing hyaline, subcostal sclerite and basicosta yellow; colour of tegula with at least the distal margin orangish or light brown; costal spine not differentiated; node of R<sub>2+3</sub>-R<sub>4+5</sub> with 5–6 setae dorsally. Legs blackish. Fore femur with rows of postero-ventral and postero-dorsal setae; fore tibia with a row of six antero-dorsal setae and 1 sub-median posterior seta. Mid femur with 4 ventral setae and 2 posterior setae; mid tibia with a row of antero-dorsal setae, 2 postero-dorsal setae and 1 ventral seta. Hind femur with a row of 5 antero-dorsal setae and a row of 6 ventral setae in basal half; hind tibia with a row of antero-dorsal setae, 1 sub-median antero-ventral and 2 postero-dorsal setae.</p><p>Abdomen long oval, ground colour usually blackish except for tergite 5, which is reddish (dark or ‘dirty’ reddish anteriorly, although specimens with an almost <!--PageBreak-->entirely reddish abdomen are known (Fig. <xref ref-type="fig" rid="F1">1C</xref>), possibly a result of bleaching from storage in ethanol), tergites 3–5 each with a broad band of silvery pollinosity anteriorly, covering about 75% of tergite 3, 50% of tergite 4 and 30% of tergite 5. Tergite 3 with a pair of median marginal setae, tergites 4 and 5 with a complete row of strong marginal setae. Terminalia reddish to orange. Syntergosternite 7+8 bare. Epandrium with scattered short setae, especially in dorsal part. Cercus gently curved anteriorly in profile, tapering, basal third with long dense setae dorsally. Surstylus broad in proximal 0.8, narrowing to a truncated apex with postero-apical ‘corner’ slightly twisted laterally (Fig. <xref ref-type="fig" rid="F3">3B</xref>). Pregonite long and pointed; postgonite with a fine seta close to apex. Distiphallus elongate and sickle-shaped, with a small subapi<!--PageBreak-->cal constriction before the lightly sclerotised tip, ventro-median sclerotisation running the full length of distiphallus. Dorsal part of distiphallus entirely membranous, armed with small cuticular spines on most of its surface (Fig. <xref ref-type="fig" rid="F3">3A</xref>). Epiphallus short, tapering and slightly curved, with a pointed apex and slanting at an angle of about 45° (Fig. <xref ref-type="fig" rid="F3">3C</xref>).</p><p>Female (Fig. <xref ref-type="fig" rid="F2">2</xref>). Body length 6.0 mm. Similar to male but with frontal vitta narrower and about 1.1 × as broad as fronto-orbital plate at its narrowest point. Abdomen broadly ovate, median marginal setae on tergite 3 absent.</p><fig id="F2" position="float" orientation="portrait"><label>Figure 2.</label><caption><p><italic><tp:taxon-name><tp:taxon-name-part taxon-name-part-type="genus" reg="Eumacronychia">Eumacronychia</tp:taxon-name-part><tp:taxon-name-part taxon-name-part-type="species" reg="persolla">persolla</tp:taxon-name-part></tp:taxon-name></italic> Reinhard, 1965. ♀ from California, Imperial County, Algodones Dunes (<abbrev xmlns:xlink="http://www.w3.org/1999/xlink" content-type="institution" xlink:title="Natural History Museum of Denmark, Copenhagen, Denmark" id="ABBRID0EHLAE" xlink:type="simple">NHMD</abbrev>). <bold>A</bold> Habitus, lateral view <bold>B</bold> Head, lateral view <bold>C</bold> Abdomen, dorsal view <bold>D</bold> Head, anterior view. Scale bars: <bold>A</bold> = 2.0 mm; <bold>C</bold> = 1.0 mm; <bold>B, D</bold> = 0.5 mm.</p></caption><graphic xmlns:xlink="http://www.w3.org/1999/xlink" xlink:href="zookeys-783-055-g002.jpg" position="float" orientation="portrait" xlink:type="simple" id="oo_226299.jpg"/></fig></tp:treatment-sec><tp:treatment-sec sec-type="material" id="SECID0E6LAE"><title>Material examined.</title><p>Holotype male [examined from photographs]: USA, California, Contra Costa County, Antioch, 3.X. 1985, J Powell leg. (<named-content xmlns:xlink="http://www.w3.org/1999/xlink" content-type="dwc:institutional_code" xlink:type="simple">CAS</named-content>); 1 male, 1 female: USA, California, Imperial County, Algodones Dunes, <named-content xmlns:xlink="http://www.w3.org/1999/xlink" content-type="dwc:verbatimCoordinates" xlink:type="simple"><named-content content-type="geo-json" specific-use="{&#34;type&#34;:&#34;Point&#34;,&#34;coordinates&#34;:[-115.133333,33.033333]}" id="NCID0ENMAE" xlink:type="simple">33°02'N 115°08'W</named-content></named-content>, 17–22.IX.2008, RB Kimsey &amp; TJ Zavortink leg., Malaise trap (<abbrev xmlns:xlink="http://www.w3.org/1999/xlink" content-type="institution" xlink:title="Natural History Museum of Denmark, Copenhagen, Denmark" id="ABBRID0ESMAE" xlink:type="simple">NHMD</abbrev>); 1 male: USA, California, Davis, 20.VII.1953, EC Carlson leg., “Fish meal bait” (<abbrev xmlns:xlink="http://www.w3.org/1999/xlink" content-type="institution" xlink:title="Natural History Museum of Denmark, Copenhagen, Denmark" id="ABBRID0EXMAE" xlink:type="simple">NHMD</abbrev>); 1 male: USA, California, Sacramento, 31.VII.1952, PH Arnaud leg. (<abbrev xmlns:xlink="http://www.w3.org/1999/xlink" content-type="institution" xlink:title="Natural History Museum of Denmark, Copenhagen, Denmark" id="ABBRID0E3MAE" xlink:type="simple">NHMD</abbrev>); 1 male: USA, Oregon, Josephine County, Whisky Creek, 27.VI.2002, W Reeves leg. (<abbrev xmlns:xlink="http://www.w3.org/1999/xlink" content-type="institution" xlink:title="Natural History Museum of Denmark, Copenhagen, Denmark" id="ABBRID0EBNAE" xlink:type="simple">NHMD</abbrev>).</p></tp:treatment-sec><tp:treatment-sec sec-type="remarks" id="SECID0EGNAE"><title>Remarks.</title><p>The almost entirely reddish abdomen in both males and females from the Algodones Dunes (Figs <xref ref-type="fig" rid="F1">1</xref>, <xref ref-type="fig" rid="F2">2</xref>) is noteworthy, but the available material is insufficient to decide whether this is a natural condition or an artifact from being preserved in ethanol. Differences in the male terminalia between the holotype (Fig. <xref ref-type="fig" rid="F4">4D</xref>) and the male from Algodones Dunes (Fig. <xref ref-type="fig" rid="F3">3</xref>) are here considered to be due to differences in preservation as well as minor differences in orientation. The distiphallus of the dry-mounted holotype has the membranous lateral and dorsal parts of the distiphallus mostly collapsed against the ventro-median sclerotisation, while the KOH-treated phallus stored in glycerine and examined for the present study has the distiphallic membrane fully expanded (Fig. <xref ref-type="fig" rid="F3">3A</xref>). The slightly skewed cerci in Fig. <xref ref-type="fig" rid="F4">4D</xref> make them appear more slender than in the perfectly aligned and strict lateral view (Fig. <xref ref-type="fig" rid="F3">3B</xref>).</p><fig id="F3" position="float" orientation="portrait"><label>Figure 3.</label><caption><p><italic><tp:taxon-name><tp:taxon-name-part taxon-name-part-type="genus" reg="Eumacronychia">Eumacronychia</tp:taxon-name-part><tp:taxon-name-part taxon-name-part-type="species" reg="persolla">persolla</tp:taxon-name-part></tp:taxon-name></italic> Reinhard, 1965. ♂ from California, Imperial County, Algodones Dunes (<abbrev xmlns:xlink="http://www.w3.org/1999/xlink" xlink:title="California, Imperial County, Algodones Dunes" id="ABBRID0E2OAE" xlink:type="simple">NHMD</abbrev>). <bold>A</bold> Phallus and associated structures, lateral view <bold>B</bold> Epandrium, surstylus and cercus, lateral view <bold>C</bold> Phallus and associated structures, posterior view. Abbreviations: <abbrev xmlns:xlink="http://www.w3.org/1999/xlink" xlink:title="basiphallus" id="ABBRID0EFPAE" xlink:type="simple">bp</abbrev> = basiphallus; <abbrev xmlns:xlink="http://www.w3.org/1999/xlink" xlink:title="cercus" id="ABBRID0EJPAE" xlink:type="simple">cerc</abbrev> = cercus; <abbrev xmlns:xlink="http://www.w3.org/1999/xlink" xlink:title="distiphallus" id="ABBRID0ENPAE" xlink:type="simple">dp</abbrev> = distiphallus; <abbrev xmlns:xlink="http://www.w3.org/1999/xlink" xlink:title="epandrium" id="ABBRID0ERPAE" xlink:type="simple">epand</abbrev> = epandrium; <abbrev xmlns:xlink="http://www.w3.org/1999/xlink" xlink:title="epiphallus" id="ABBRID0EVPAE" xlink:type="simple">epiph</abbrev> = epiphallus; <abbrev xmlns:xlink="http://www.w3.org/1999/xlink" xlink:title="hypandrial apodeme" id="ABBRID0EZPAE" xlink:type="simple">hypd apod</abbrev> = hypandrial apodeme; <abbrev xmlns:xlink="http://www.w3.org/1999/xlink" xlink:title="phallapodeme" id="ABBRID0E4PAE" xlink:type="simple">ph apod</abbrev> = phallapodeme; <abbrev xmlns:xlink="http://www.w3.org/1999/xlink" xlink:title="postgonite" id="ABBRID0EBQAE" xlink:type="simple">pogt</abbrev> = postgonite; <abbrev xmlns:xlink="http://www.w3.org/1999/xlink" xlink:title="pregonite" id="ABBRID0EFQAE" xlink:type="simple">prgt</abbrev> = pregonite; <abbrev xmlns:xlink="http://www.w3.org/1999/xlink" xlink:title="surstylus" id="ABBRID0EJQAE" xlink:type="simple">sur</abbrev> = surstylus. Scale bars: 0.5 mm.</p></caption><graphic xmlns:xlink="http://www.w3.org/1999/xlink" xlink:href="zookeys-783-055-g003.jpg" position="float" orientation="portrait" xlink:type="simple" id="oo_226300.jpg"/></fig><fig id="F4" position="float" orientation="portrait"><label>Figure 4.</label><caption><p><italic><tp:taxon-name><tp:taxon-name-part taxon-name-part-type="genus" reg="Eumacronychia">Eumacronychia</tp:taxon-name-part><tp:taxon-name-part taxon-name-part-type="species" reg="persolla">persolla</tp:taxon-name-part></tp:taxon-name></italic> Reinhard, 1965. Holotype ♂ from California, Contra Costa County, Antioch (<named-content xmlns:xlink="http://www.w3.org/1999/xlink" content-type="dwc:institutional_code" xlink:type="simple">CAS</named-content>). <bold>A</bold> Habitus, lateral view <bold>B</bold> Head, anterior view <bold>C</bold> Habitus, dorsal view <bold>D</bold> Terminalia, lateral view <bold>E</bold> Labels. Abbreviations: <abbrev xmlns:xlink="http://www.w3.org/1999/xlink" xlink:title="cercus" id="ABBRID0EURAE" xlink:type="simple">cerc</abbrev> = cercus; <abbrev xmlns:xlink="http://www.w3.org/1999/xlink" xlink:title="distiphallus" id="ABBRID0EYRAE" xlink:type="simple">dp</abbrev> = distiphallus; <abbrev xmlns:xlink="http://www.w3.org/1999/xlink" xlink:title="epandrium" id="ABBRID0E3RAE" xlink:type="simple">epand</abbrev> = epandrium; <abbrev xmlns:xlink="http://www.w3.org/1999/xlink" xlink:title="surstylus" id="ABBRID0EASAE" xlink:type="simple">sur</abbrev> = surstylus. Scale bars: <bold>A, C</bold> = 1.0 mm; <bold>B</bold> = 0.5 mm; <bold>D</bold> = 0.2 mm. [California Academy of Sciences, photos by Rachel Diaz-Bastin]</p></caption><graphic xmlns:xlink="http://www.w3.org/1999/xlink" xlink:href="zookeys-783-055-g004.jpg" position="float" orientation="portrait" xlink:type="simple" id="oo_226301.jpg"/></fig></tp:treatment-sec><tp:treatment-sec sec-type="distribution" id="SECID0EPSAE"><title>Distribution.</title><p>Nearctic – Mexico (Baja California Norte, Baja California Sur, Sonora), USA (Arizona, California, Idaho, Nevada, Oregon [new record], Utah, Washington).</p><!--PageBreak--></tp:treatment-sec><ref-list><ref id="B8"><mixed-citation xmlns:xlink="http://www.w3.org/1999/xlink" xlink:type="simple"><person-group><name name-style="western"><surname>Lopes</surname><given-names>HS</given-names></name></person-group> (<year>1969</year>) <article-title>Family <tp:taxon-name><tp:taxon-name-part taxon-name-part-type="family">Sarcophagidae</tp:taxon-name-part></tp:taxon-name>. In: Papavero N (Ed.</article-title><source>) A catalog of the <tp:taxon-name><tp:taxon-name-part taxon-name-part-type="order">Diptera</tp:taxon-name-part></tp:taxon-name> of the Americas south of the United States</source><volume>103</volume>: <fpage>1</fpage>–<lpage>88</lpage>.</mixed-citation></ref><ref id="B9"><mixed-citation xmlns:xlink="http://www.w3.org/1999/xlink" xlink:type="simple"><person-group><name name-style="western"><surname>Lopes</surname><given-names>HS</given-names></name></person-group> (<year>1982</year>) <article-title>On <italic><tp:taxon-name><tp:taxon-name-part taxon-name-part-type="genus">Eumacronychia</tp:taxon-name-part><tp:taxon-name-part taxon-name-part-type="species">sternalis</tp:taxon-name-part></tp:taxon-name></italic> Allen (<tp:taxon-name><tp:taxon-name-part taxon-name-part-type="order">Diptera</tp:taxon-name-part></tp:taxon-name>, <tp:taxon-name><tp:taxon-name-part taxon-name-part-type="family">Sarcophagidae</tp:taxon-name-part></tp:taxon-name>) with larvae living on eggs and hatchlings of the East Pacific Green Turtle.</article-title><source>Revista Brasileira de Biologia</source><volume>42</volume>: <fpage>425</fpage>–<lpage>429</lpage>.</mixed-citation></ref></ref-list></tp:taxon-treatment>
